# Supplementary material for: Hydrogen ejection from hydrocarbons: Characterization and relevance in soot formation and interstellar chemistry
Source: Proc Natl Acad Sci U S A. 2024 Dec 9;121(51):e2202744121. doi: 10.1073/pnas.2202744121 (PMC11665904; doi:10.1073/pnas.2202744121)
Supplement: Supplementary file 2 — Dataset S01 (XLSX) [file pnas.2202744121.sd01.xlsx]

## Sheet: Closed_Shell_Singlets_rates
Temperature (Kelvin)	Indene		Cyclopentadiene		Propyne
	Free energy barrier	Rate constant	Free energy barrier	Rate constant	Free energy barrier	Rate constant
	kcal/mol	1/s	kcal/mol	1/s	kcal/mol	1/s
500	76.92	2.492e-21	77.66	1.178e-21	86.51	1.599e-25
600	76.43	1.814e-15	77.08	1.051e-15	85.81	6.949e-19
700	75.93	2.864e-11	76.49	1.918e-11	85.08	4.005e-14
800	75.44	4.11e-08	75.91	3.053e-08	84.34	1.518e-10
900	74.95	1.183e-05	75.35	9.468e-06	83.62	9.27e-08
1000	74.49	0.001096	74.81	0.0009306	82.92	1.573e-05
1100	74.03	0.04491	74.29	0.0399	82.23	0.001053
1200	73.61	0.9819	73.8	0.9061	81.56	0.03499
1300	73.19	13.44	73.33	12.76	80.92	0.6735
1400	72.81	125.4	72.86	123.5	80.29	8.542
1500	72.45	870.5	72.44	872.2	79.68	76.92
1600	72.09	4746	72.03	4839	79.09	525.3
1700	71.78	20990	71.66	21700	78.53	2846
1800	71.47	78840	71.31	82310	77.98	12750
1900	71.17	258000	70.97	271700	77.45	48800
2000	70.92	742100	70.66	791300	76.97	162000

## Sheet: Triplet_rates
Temperature (Kelvin)	Toluene		Cyclopentadiene
	Free energy barrier	Rate constant	Free energy barrier	Rate constant
	kcal/mol	1/s	kcal/mol	1/s
500	27.67	8.346	26.96	17.14
600	28.05	759.4	27.22	1517
700	28.47	18810	27.47	38640
800	28.94	207100	27.71	449800
900	29.41	1352000	27.93	3092000
1000	29.89	6110000	28.15	14670000
1100	30.38	21120000	28.37	52900000
1200	30.87	59670000	28.63	153000000
1300	31.37	144200000	28.88	378300000
1400	31.88	308300000	29.13	826300000
1500	32.39	597000000	29.39	1633000000
1600	32.91	1067000000	29.65	2976000000
1700	33.43	1783000000	29.9	5068000000
1800	33.97	2818000000	30.17	8157000000
1900	34.51	4251000000	30.43	12510000000
2000	35.05	6161000000	30.7	18430000000

## Sheet: H_ejection_from_V
Temperature (Kelvin)	ZZ ejection		FE ejection
	Free energy barrier	Rate constant	Free energy barrier	Rate constant
	kcal/mol	1/s	kcal/mol	1/s
500	42.95	1.763e-06	48.58	6.084e-09
600	42.88	0.003013	48.48	2.733e-05
700	42.8	0.633	48.37	0.01151
800	42.72	35.67	48.26	1.091
900	42.63	832.9	48.19	37.16
1000	42.55	10470	48.12	633.2
1100	42.5	82630	48.05	6504
1200	42.47	460800	47.98	45640
1300	42.45	1982000	47.91	238600
1400	42.43	6948000	47.85	989400
1500	42.41	20670000	47.83	3362000
1600	42.41	53770000	47.83	9781000
1700	42.41	125300000	47.83	25150000
1800	42.41	266000000	47.84	58340000
1900	42.42	522700000	47.85	124100000
2000	42.44	961100000	47.87	244900000

## Sheet: H_ejection_from_I_and_III
Temperature (Kelvin)	I ejecting from ZZ		I ejecting from FE		III ejecting from ZZ
	Free energy barrier	Rate constant	Free energy barrier	Rate constant	Free energy barrier	Rate constant
	kcal/mol	1/s	kcal/mol	1/s	kcal/mol	1/s
500	22.76	1172	51.04	5.099e-10	27.86	6.952
600	22.8	62170	50.93	3.519e-06	27.93	835.7
700	22.82	1093000	50.84	0.00195	28	26360
800	22.84	9582000	50.75	0.2284	28.07	358400
900	22.86	52640000	50.64	9.451	28.13	2770000
1000	22.88	208000000	50.54	188.2	28.22	14140000
1100	22.9	645700000	50.43	2196	28.34	53580000
1200	22.97	1640000000	50.33	17030	28.47	163600000
1300	23.04	3620000000	50.29	95110	28.59	422600000
1400	23.12	7164000000	50.25	417300	28.73	956800000
1500	23.21	12980000000	50.22	1509000	28.86	1948000000
1600	23.3	21900000000	50.18	4658000	29.01	3639000000
1700	23.39	34820000000	50.16	12630000	29.16	6326000000
1800	23.5	52660000000	50.13	30690000	29.31	10360000000
1900	23.6	76350000000	50.12	68060000	29.47	16130000000
2000	23.71	106800000000	50.1	139600000	29.64	24040000000

## Sheet: H_ejection_from_II_and_IV
Temperature (Kelvin)	II ZZ ejection		II FE ejection		IV ZZ ejection		IV FE ejection
	Free energy barrier	Rate constant	Free energy barrier	Rate constant	Free energy barrier	Rate constant	Free energy barrier	Rate constant
	kcal/mol	1/s	kcal/mol	1/s	kcal/mol	1/s	kcal/mol	1/s
500	25.51	73.71	43.42	1.097e-06	30.73	0.3846	72.79	1.587e-19
600	25.5	6436	43.3	0.002116	30.7	81.87	72.36	5.52e-14
700	25.51	158300	43.17	0.4857	30.67	3876	71.9	5.185e-10
800	25.51	1791000	43.08	28.43	30.63	71330	71.45	5.034e-07
900	25.51	12010000	42.98	685.6	30.62	688000	71.02	0.0001067
1000	25.5	55760000	42.88	8863	30.64	4203000	70.6	0.007757
1100	25.49	197600000	42.78	72630	30.65	18620000	70.17	0.2623
1200	25.48	571400000	42.68	422200	30.68	64770000	69.74	4.985
1300	25.48	1411000000	42.6	1870000	30.7	186800000	69.34	59.78
1400	25.48	3076000000	42.56	6633000	30.73	464800000	68.95	502.7
1500	25.48	6066000000	42.52	19940000	30.77	1027000000	68.59	3169
1600	25.48	11020000000	42.49	52400000	30.81	2060000000	68.24	15930
1700	25.49	18710000000	42.46	123200000	30.86	3815000000	67.91	65850
1800	25.51	30020000000	42.44	263900000	30.92	6608000000	67.61	232100
1900	25.52	45890000000	42.42	522600000	30.98	10820000000	67.3	718200
2000	25.55	67350000000	42.41	967800000	31.05	16870000000	67.01	1983000

## Sheet: Comparison to wB97M(2)
Temperature (Kelvin)	I ejecting from ZZ					Cyclopentadiene
	Electronic energies from wB97M-V/def2-TZVPD		Electronic energies from wB97M(2)/aug-cc-pVTZ			Electronic energies from wB97M-V/def2-TZVPD		Electronic energies from wB97M(2)/aug-cc-pVTZ
	Free energy barrier	Rate constant	Free energy barrier	Rate constant		Free energy barrier	Rate constant	Free energy barrier	Rate constant
	kcal/mol	1/s	kcal/mol	1/s		kcal/mol	1/s	kcal/mol	1/s
500	22.76	1172	21.65	3580		77.66	1.178e-21	77.11	2.056e-21
600	22.8	62170	21.73	152300		77.08	1.051e-15	76.55	1.642e-15
700	22.82	1093000	21.8	2282000		76.49	1.918e-11	76	2.731e-11
800	22.84	9582000	21.86	17730000		75.91	3.053e-08	75.47	4.021e-08
900	22.86	52640000	21.93	88660000		75.35	9.468e-06	74.96	1.176e-05
1000	22.88	208000000	22	324700000		74.81	0.0009306	74.49	0.001094
1100	22.9	645700000	22.06	947100000		74.29	0.0399	74.02	0.04513
1200	22.97	1640000000	22.14	2325000000		73.8	0.9061	73.58	0.9937
1300	23.04	3620000000	22.21	4997000000		73.33	12.76	73.16	13.61
1400	23.12	7164000000	22.29	9663000000		72.86	123.5	72.79	126.5
1500	23.21	12980000000	22.38	17170000000		72.44	872.2	72.43	875.8
1600	23.3	21900000000	22.47	28460000000		72.03	4839	72.07	4774
1700	23.39	34820000000	22.56	44550000000		71.66	21700	71.77	21020
1800	23.5	52660000000	22.66	66460000000		71.31	82310	71.48	78620
1900	23.6	76350000000	22.8	94510000000		70.97	271700	71.19	256300
2000	23.71	106800000000	22.94	129800000000		70.66	791300	70.95	736200

## Sheet: Microcanonical_Rates
Reactants: Vinylcyclopentadiene + Acetylene at 1600 K
Species	Average Energy			Integrated over energies
	Cutoff = 0	Cutoff = 100	Cutoff = 500 cm^-1	Cutoff = 0	Cutoff = 100 cm^-1	Cutoff = 500 cm^-1		Canonical rate
I	73130000000	73130000000	145700000000	86070000000	86180000000	171400000000		21900000000
III	22250000000	22250000000	61900000000	27800000000	27850000000	77370000000		3639000000
V	228000000	228000000	330500000	559200000	563500000	842100000		53770000
VII	410600000	874000000	2814000000	642000000	1371000000	4561000000		27820000
VIII	3385000000	3385000000	11340000000	4711000000	4724000000	15970000000		232400000
Reactants: Benzyl + Acetylene at 1600 K
Species	Average Energy			Integrated over energies
	Cutoff = 0	Cutoff = 100	Cutoff = 500 cm^-1	Cutoff = 0	Cutoff = 100 cm^-1	Cutoff = 500 cm^-1
I	26470000000	26470000000	52590000000	36280000000	36350000000	72180000000
III	7081000000	7081000000	19640000000	10710000000	10740000000	29770000000
V	22140000	22140000	30060000	119600000	120200000	185900000
VII	89200000	189800000	569700000	193200000	412300000	1326000000
VIII	858800000	858800000	2800000000	1579000000	1583000000	5277000000

## Sheet: Fig2
	Electronic	ZPE			Electronic	ZPE	Total BDE
indene (product of ZZ ejection from I)	-347.74	88.434		I (ZZ)	19.205	-5.257	13.948
I	-348.265	93.691
II_after_ZZ_ejection.out	-501.383	118.215		II (ZZ)	23.1521	-5.517	17.6351
II.out	-501.914	123.732
indene (product of FE ejection from III)	-347.74	88.434		III (FE)	26.4729	-5.185	21.2879
III	-348.276	93.619
IV_after_ZZ_ejection.out	-501.39	118.9		IV (ZZ)	29.2913	-5.062	24.2293
IV.out	-501.931	123.962
V_after_ZZ_ejection.out	-347.697	87.948		V (ZZ)	44.2794	-5.504	38.7754
V	-348.262	93.452
II_after_FE_ejection.out	-501.345	117.596		II (FE)	47.2261	-6.136	41.0901
II.out	-501.914	123.732
V_after_FE_ejection.out	-347.685	87.477		V (FE)	52.2712	-5.975	46.2962
V	-348.262	93.452
I_after_FE_ejection.out	-347.685	87.477		I (FE)	54.0618	-6.214	47.8478			Note that V and I lead to same product after FE ejection
I	-348.265	93.691
IV_after_FE_ejection.out	-501.305	115.677		IV (FE)	82.3211	-8.285	74.0361
IV.out	-501.931	123.962
indenyl	-347.108	80.453		Indene	86.8371	-7.981	78.8561
indene	-347.74	88.434
cyclopentadienyl.out	-193.444	48.967		Cyclopentadiene	88.8047	-9.04	79.7647
cyclopentadiene.out	-194.08	58.007
propargyl.out	-115.987	25.83		Propyne	98.2358	-9.022	89.2138
propyne.out	-116.638	34.852
H	-0.494111	0
V_after_ZZ_ejection.out	-347.697	87.948
V_and_I_after_FE_ejection.out	-347.685	87.477
IV_after_ZZ_ejection.out	-501.39	118.9
II_after_ZZ_ejection.out	-501.383	118.215
H2_ejection_from_V.out	-348.189	88.871
II_after_double_H_ejection.out	-500.749	110.223
IV_after_double_H_loss.out	-500.786	111.343

## Sheet: Fig 3b
	Total BDE	Free Energy	1600K VTST rate
I (ZZ)	13.948	23.3	21900000000
II (ZZ)	17.6351	25.48	11020000000
III (FE)	21.2879	29.01	3639000000
IV (ZZ)	24.2293	30.81	2060000000
V (ZZ)	38.7754	42.41	53770000
II (FE)	41.0901	42.49	52400000
V (FE)	46.2962	47.83	9781000
I (FE)	47.8478	50.18	4658000
IV (FE)	77.3937	68.24	15930
Indene	78.8561	72.09	4746
Cyclopentadiene	79.7647	72.03	4839
Propyne	89.2138	79.09	525.3

## Sheet: Fig 4
Molecule	Electronic energy (hartree)	ZPE (kcal/mol)		Relative electronic energy	Relative ZPE	Total	Barrier Height (for TS)				0	21.3116
vinylcyclopentadienyl	-270.849	71.11									-0.0456278	5.74267
acetylene	-77.3241	16.03									-47.8592	-21.9477
reactant_complex	-348.178	88.796		0	0	0					-56.7507	-16.5948
V_formation_step1	-348.144	88.837		21.2706	0.041	21.3116	21.3116				-60.1454	-11.3859
intermediate_towards_V_formation	-348.183	91.597		-2.84663	2.801	-0.0456278					-49.4108	-21.3443
V_formation_step2	-348.173	91.246		3.29267	2.45	5.74267	5.7883				-66.8872	-31.1122
V	-348.262	93.452		-52.5152	4.656	-47.8592					-75.9829
V_to_III	-348.217	91.261		-24.4127	2.465	-21.9477	25.9115				-35.4628
III	-348.276	93.619		-61.5737	4.823	-56.7507		-21.2879			43.3933
III_to_I_step1	-348.206	89.803		-17.6018	1.007	-16.5948	40.1559				-58.505
III_to_I_intermediate	-348.282	93.507		-64.8564	4.711	-60.1454					-6.81589
III_to_I_step2	-348.199	90.705		-13.2949	1.909	-11.3859	48.7595				-29.9424
I	-348.265	93.691		-54.3058	4.895	-49.4108		-13.948
I_to_VIII	-348.214	90.086		-22.6343	1.29	-21.3443	28.0664
VIII	-348.293	93.955		-72.0462	5.159	-66.8872		-31.4244
VIII_to_VII	-348.232	91.577		-33.8932	2.781	-31.1122	35.775
VII	-348.308	94.468		-81.6549	5.672	-75.9829		-40.5201
indene	-347.74	88.434	for indene +H	-35.1008	-0.362	-35.4628
indenyl	-347.108	80.453	for indenyl + 2H	51.7363	-8.343	43.3933	78.8561
			for indenyl + H2	-56.433	-2.072	-58.505
H	-0.494111	0
H2	-1.1606	6.271
I_H_loss	-348.222	89.258		-27.6911	0.462	-27.2291	22.1816				-29.6364
III_H_loss	-348.226	89.065		-29.9054	0.269	-29.6364	27.1143				-30.4518
III_to_I_intermediate_H_loss	-348.227	89.043		-30.6988	0.247	-30.4518	29.6936				-27.2291
VII_H_loss	-348.231	89.225		-32.9841	0.429	-32.5551	43.4278				-32.5551
VIII_H_loss	-348.228	89.137		-31.4188	0.341	-31.0778	35.8094				-31.0778
V_H_loss	-348.186	88.671		-4.82536	-0.125	-4.95036	42.9089
V_H2_ejection	-348.189	88.871		-6.89089	0.075	-6.81589	41.0433
Indene+H->Indenyl+H2 TS	-348.223	86.826		-27.9724	-1.97	-29.9424	5.52045

[truncated: 2 more sheets: Fig 5, Table I]
